# Supplementary material for: Subdiffraction-resolution fluorescence imaging of immunological synapse formation between NK cells and A. fumigatus by expansion microscopy
Source: Commun Biol. 2021 Oct 4;4:1151. doi: 10.1038/s42003-021-02669-y (PMC8490467; doi:10.1038/s42003-021-02669-y)
Supplement: Supplementary file 3 — Supplementary Data 1 [file 42003_2021_2669_MOESM3_ESM.xlsx]

## Sheet: results_pre_per_image
Stack used for analysis	Radius definition	Values obtained
pNK_AfmitoRFP_BrefA_Lamp1_perforin_stack_1.tif	r degranulated [10e-6 m]	[]
pNK_AfmitoRFP_BrefA_Lamp1_perforin_stack_1.tif	r non-degranulated [10e-6 m]	[0.23346337 0.33929066 0.23128128 0.19192331 0.31744407 0.32148477_x000D_ 0.37400018 0.39510844 0.25516263 0.36315966 0.18180287 0.26134546_x000D_ 0.25334001 0.311487 0.34826281 0.20107605 0.32318576 0.22447498_x000D_ 0.25873182 0.30274319 0.24079653]
pNK_AfmitoRFP_BrefA_Lamp1_perforin_stack_11.tif	r degranulated [10e-6 m]	[0.22477648 0.24082731 0.22477649 0.29366014 0.1985919 0.2247765_x000D_ 0.31392595 0.20291047 0.21487325 0.33186679 0.26711325 0.33730817_x000D_ 0.23146518 0.39552193 0.25893754 0.36053098 0.30669633 0.27012834_x000D_ 0.26214254 0.23855516 0.24810743 0.22038519 0.28374214 0.24524713_x000D_ 0.20603278 0.24881224 0.33186681 0.30104168 0.29616174 0.35543807_x000D_ 0.19636043 0.36053099 0.28956685 0.…
pNK_AfmitoRFP_BrefA_Lamp1_perforin_stack_11.tif	r non-degranulated [10e-6 m]	[0.38169311 0.31125412 0.26086993 0.40396301 0.21948558 0.3687128_x000D_ 0.31125414 0.27190552 0.23545668 0.3134838 0.28694849 0.35715185_x000D_ 0.27131578 0.26832741 0.26465125 0.28046159 0.23931736 0.21200788_x000D_ 0.40100839 0.22648588 0.25431265 0.21103539 0.21392666 0.24524714_x000D_ 0.26277417 0.30056072 0.27365984 0.24951319 0.22304073 0.4497682_x000D_ 0.45381844 0.35543807 0.29715053 0.2…
pNK_AfmitoRFP_BrefA_Lamp1_perforin_stack_2.tif	r degranulated [10e-6 m]	[0.2102693 0.37179752 0.308264 0.27838914 0.28284414 0.2813748_x000D_ 0.20484052 0.33219983 0.3142981 0.2776327 0.24898786 0.37926033]
pNK_AfmitoRFP_BrefA_Lamp1_perforin_stack_2.tif	r non-degranulated [10e-6 m]	[0.19611318 0.28997161 0.35773724 0.31009887 0.36577889 0.33325608_x000D_ 0.3604577 0.2005718 0.30134153 0.34883684 0.24417994 0.40616738_x000D_ 0.2913558 0.33325613 0.38168371 0.24708711 0.2987434 0.24612579_x000D_ 0.22391203 0.37639325 0.29340766 0.31547748 0.37515104 0.36402243_x000D_ 0.3100989 0.21914645]
pNK_AfmitoRFP_BrefA_Lamp1_perforin_stack_3.tif	r degranulated [10e-6 m]	[]
pNK_AfmitoRFP_BrefA_Lamp1_perforin_stack_3.tif	r non-degranulated [10e-6 m]	[0.25854212 0.30213787 0.41887085 0.29019871 0.33941851 0.34142694_x000D_ 0.26112764 0.26027145 0.47936082 0.25229895 0.26366311 0.40049962_x000D_ 0.36166726 0.33007194 0.34142695 0.42117967 0.26366307 0.28811084_x000D_ 0.38147125 0.305915 0.239807 0.33840522 0.25678926 0.29562422_x000D_ 0.2831179 0.33429059 0.42085135 0.46446909 0.39159665 0.28018378_x000D_ 0.20451169 0.42313864 0.51533711 0.353…
pNK_AfmitoRFP_BrefA_Lamp1_perforin_stack_4.tif	r degranulated [10e-6 m]	[0.25391028 0.30813477 0.30061636 0.33192817 0.29802465 0.2634516_x000D_ 0.27921648 0.25117986 0.28361434]
pNK_AfmitoRFP_BrefA_Lamp1_perforin_stack_4.tif	r non-degranulated [10e-6 m]	[0.26176811 0.3081348 0.38156446 0.26428524 0.45163706 0.4182033_x000D_ 0.26176807 0.4019827 0.36314654 0.3436289 0.37589872 0.26511368_x000D_ 0.30628963 0.39652028 0.36533425 0.36749604 0.28857852 0.23123693_x000D_ 0.29065469 0.26675536 0.20434769 0.39203944 0.4426368 0.26675544_x000D_ 0.38036452 0.36048605 0.36003878 0.37630919 0.28143265 0.37589882_x000D_ 0.32271821 0.43602022 0.28787986 0.388…
pNK_AfmitoRFP_BrefA_Lamp1_perforin_stack_5.tif	r degranulated [10e-6 m]	[]
pNK_AfmitoRFP_BrefA_Lamp1_perforin_stack_5.tif	r non-degranulated [10e-6 m]	[0.25516259 0.29139611 0.27525488 0.30965467]
pNK_AfmitoRFP_BrefA_Lamp1_perforin_stack_6.tif	r degranulated [10e-6 m]	[0.181015 0.28874514 0.18449694 0.24567515 0.36984605 0.3336938_x000D_ 0.18618963]
pNK_AfmitoRFP_BrefA_Lamp1_perforin_stack_6.tif	r non-degranulated [10e-6 m]	[]
pNK_AfmitoRFP_BrefA_Lamp1_perforin_stack_7.tif	r degranulated [10e-6 m]	[0.32399152 0.21627089 0.21627091 0.26274425 0.3177811 0.3095079_x000D_ 0.28661568 0.43745751 0.39299032 0.25038184 0.54241176 0.33574433_x000D_ 0.28872329 0.2685116 0.25403761 0.3076765 0.31949889 0.32454444_x000D_ 0.35705542 0.37193132 0.22692397 0.27481331 0.43254183 0.31487616]
pNK_AfmitoRFP_BrefA_Lamp1_perforin_stack_7.tif	r non-degranulated [10e-6 m]	[0.24851331 0.32454439 0.23561842 0.28872329 0.24851332 0.26441784_x000D_ 0.32288002 0.30140829 0.29947625 0.28083849 0.27860954 0.32782283_x000D_ 0.32673735 0.2908005 0.27090913 0.38687279 0.36551743 0.1861756_x000D_ 0.33522778 0.29686057 0.28083851 0.32288007 0.25493532 0.22578931_x000D_ 0.28872333 0.29216902 0.28157366 0.41371138 0.28941904 0.37813133_x000D_ 0.34082443 0.27326498 0.35476064 0.…
pNK_AfmitoRFP_BrefA_Lamp1_perforin_stack_8.tif	r degranulated [10e-6 m]	[0.24093127 0.24388775 0.24339997 0.34962801 0.18759547 0.23426374_x000D_ 0.32685858 0.21220166 0.27674585 0.36395602 0.22377646 0.30165714_x000D_ 0.25942785 0.39285871 0.17715134 0.24093126]
pNK_AfmitoRFP_BrefA_Lamp1_perforin_stack_8.tif	r non-degranulated [10e-6 m]	[]
pNK_AfmitoRFP_BrefA_Lamp1_perforin_stack_9.tif	r degranulated [10e-6 m]	[0.18721584 0.28693062 0.32966547 0.3416991 0.28956314 0.27928999_x000D_ 0.38237468 0.30061413 0.44289963 0.20113302 0.26880659 0.53364877_x000D_ 0.29817398 0.16622974 0.38739487 0.28586391 0.29418467 0.26759026_x000D_ 0.19208076 0.25272861 0.36613664 0.35881196 0.3493927 0.29060282_x000D_ 0.3532909 0.24495824 0.39426808 0.30157922 0.45314246 0.23508844_x000D_ 0.19208074 0.26512366 0.24640782 0.3…
pNK_AfmitoRFP_BrefA_Lamp1_perforin_stack_9.tif	r non-degranulated [10e-6 m]	[0.20640059 0.37001136 0.18468561 0.2663627 0.27929 0.35433921_x000D_ 0.35847185 0.26697792 0.38651845 0.34281946 0.41228712 0.28904044_x000D_ 0.16133774 0.35982836 0.35982837 0.31668273 0.35152972 0.29519206_x000D_ 0.29111992 0.34094812 0.32393103 0.25409102]

## Sheet: results_post_per_image
Stack used for analysis	Radius definition	Values obtained
NK_Af_BrefA_Lamp1-donkey-anti-rbATTO643_perforin-gamAF488_stack1.tif	r degranulated [10e-6 m]	[0.5785252348296817, 0.41572607296217395, 0.6122945201639903, 0.5189284521115084]
NK_Af_BrefA_Lamp1-donkey-anti-rbATTO643_perforin-gamAF488_stack1.tif	r non-degranulated [10e-6 m]	[]
NK_Af_BrefA_Lamp1-donkey-anti-rbATTO643_perforin-gamAF488_stack2.tif	r degranulated [10e-6 m]	[0.6783382711209957]
NK_Af_BrefA_Lamp1-donkey-anti-rbATTO643_perforin-gamAF488_stack2.tif	r non-degranulated [10e-6 m]	[0.48241598645869266, 0.8238969407198401]
NK_Af_BrefA_Lamp1-donkey-anti-rbATTO643_perforin-gamAF488_stack_10.tif	r degranulated [10e-6 m]	[0.18269833904132465, 0.33264229153830116, 0.44587525220249613, 0.549781441257262, 0.32457504034662854, 0.27452997925663136, 0.2548510547903902, 0.5176803745087404, 0.22456892035730677, 0.28202935985885935, 0.2820293315218066, 0.4264144376151869, 0.5227770413833067, 0.43693297300169853, 0.31240975508873453, 0.3040034235193431, 0.5000182572293685, 0.22456893183819435, 0.3632085967210684, 0.3830203…
NK_Af_BrefA_Lamp1-donkey-anti-rbATTO643_perforin-gamAF488_stack_10.tif	r non-degranulated [10e-6 m]	[]
NK_Af_BrefA_Lamp1-donkey-anti-rbATTO643_perforin-gamAF488_stack_3.czi	r degranulated [10e-6 m]	[]
NK_Af_BrefA_Lamp1-donkey-anti-rbATTO643_perforin-gamAF488_stack_3.czi	r non-degranulated [10e-6 m]	[0.46859526401783347, 0.6165819571656751, 0.5922672996877404, 0.46015328812443906, 0.4907458841242487, 0.35279541434140826, 0.44559734390427796, 0.7200648407501806, 0.5947480346854146, 0.614853247007346, 0.4789758006183348, 0.5673612573102131, 0.2823167556380037, 0.5267440297274256, 0.28769553923548996, 0.3156785562954769, 0.50627490787609, 0.9135508594572147, 0.30352484594423, 0.3641287849505536…
NK_Af_BrefA_Lamp1-donkey-anti-rbATTO643_perforin-gamAF488_stack_3.tif	r degranulated [10e-6 m]	[0.4778794533152496]
NK_Af_BrefA_Lamp1-donkey-anti-rbATTO643_perforin-gamAF488_stack_3.tif	r non-degranulated [10e-6 m]	[0.5006693542031524, 0.44288342567263433, 0.684129645622621, 0.5838840960143347, 0.363470530654404, 1.0871589712680434, 0.3050067606554232, 0.6054831304317352, 0.9118812660554143, 0.5821718340399945, 0.4487404394891375, 1.1611146689738105, 0.6797490777718108, 1.4785531452540785, 0.31411677134680155, 0.4425121315142889, 0.8943081157257585, 0.5018275980513257, 0.34120769527721345, 0.588331696642000…
NK_Af_BrefA_Lamp1-donkey-anti-rbATTO643_perforin-gamAF488_stack_4.tif	r degranulated [10e-6 m]	[0.31462945758745686]
NK_Af_BrefA_Lamp1-donkey-anti-rbATTO643_perforin-gamAF488_stack_4.tif	r non-degranulated [10e-6 m]	[]
NK_Af_BrefA_Lamp1-donkey-anti-rbATTO643_perforin-gamAF488_stack_5.tif	r degranulated [10e-6 m]	[]
NK_Af_BrefA_Lamp1-donkey-anti-rbATTO643_perforin-gamAF488_stack_5.tif	r non-degranulated [10e-6 m]	[0.3548018496760266, 0.6600592852485941, 0.29471067266324835, 0.7669221515425825, 0.8917513898247829, 0.4090292038951353, 0.37995042501831555, 0.6935069130375748, 0.3582267896809532, 0.3972442189595552, 0.4530406493690401, 0.6845207655717929, 0.7516702202457205, 0.49558232544610964, 0.42408032327188094, 0.5403387967381397, 0.3534131785205612, 0.3271061965273655]
NK_Af_BrefA_Lamp1-donkey-anti-rbATTO643_perforin-gamAF488_stack_6.tif	r degranulated [10e-6 m]	[]
NK_Af_BrefA_Lamp1-donkey-anti-rbATTO643_perforin-gamAF488_stack_6.tif	r non-degranulated [10e-6 m]	[]
NK_Af_BrefA_Lamp1-donkey-anti-rbATTO643_perforin-gamAF488_stack_7.tif	r degranulated [10e-6 m]	[]
NK_Af_BrefA_Lamp1-donkey-anti-rbATTO643_perforin-gamAF488_stack_7.tif	r non-degranulated [10e-6 m]	[1.538491931735122, 0.5745696144521184, 0.5813390685155803, 1.2147403840397606, 1.042464147380897, 1.3743759840332954, 0.35605183887327235]
NK_Af_BrefA_Lamp1-donkey-anti-rbATTO643_perforin-gamAF488_stack_8.tif	r degranulated [10e-6 m]	[0.3520030645324873, 0.6436726423800776, 0.28616883272332605, 0.4510879332676658, 0.40537834491338376, 0.4258903013750332, 0.44966156055890916]
NK_Af_BrefA_Lamp1-donkey-anti-rbATTO643_perforin-gamAF488_stack_8.tif	r non-degranulated [10e-6 m]	[]
